# Supplementary material for: A Novel Plate Compartment–Confrontation Method Discovered That Volatile Organic Compounds Produced by Saccharomyces cerevisiae Inhibit Botrytis cinerea and Fusarium graminearum
Source: J Fungi (Basel). 2025 May 29;11(6):418. doi: 10.3390/jof11060418 (PMC12193890; doi:10.3390/jof11060418)
Supplement: Supplementary file 1 [file jof-11-00418-s001.zip]

Archive with 1 entries (1 files):
- jof-3628778-supplementary.pdf
